# Supplementary material for: Genomic Profile in a Non-Seminoma Testicular Germ-Cell Tumor Cohort Reveals a Potential Biomarker of Sensitivity to Platinum-Based Therapy
Source: Cancers (Basel). 2022 Apr 20;14(9):2065. doi: 10.3390/cancers14092065 (PMC9101377; doi:10.3390/cancers14092065)
Supplement: Supplementary file 1 [file cancers-14-02065-s001.zip]

Archive with 1 entries (1 files):
- cancers-1652702-supplementary.pdf
